# Supplementary material for: Complications of low compared to standard pneumoperitoneum pressures in laparoscopic surgery for benign gynecologic pathology: a systematic review protocol
Source: Syst Rev. 2015 Jul 20;4:96. doi: 10.1186/s13643-015-0091-6 (PMC4506768; doi:10.1186/s13643-015-0091-6)
Supplement: Additional file 4: — Data extraction sheet. The pilot version of the date extraction sheet that will be used for this systematic review. [file 13643_2015_91_MOESM4_ESM.xlsx]

## Sheet: 1. Review information
	1.1 Reviewer identification	1.2 Date form completed
	Esther B Kyle

## Sheet: 2. Eligibility
	ID	2.1 Inclusion criteria (Y/N)			2.2 Exclusion criteria (Y/N)	2.3 Inclusion (Y/N)	2.4 Reason for exclusion
		2.1.1	2.1.2	2.1.3
		RCT	Intra-peritoneal gynecologic LSC surgery	Pressure comparison	Malignancy

## Sheet: 3. Study ID
	ID	3.1 Title	3.2 First author	3.3 Publication type	3.4 Journal	3.5 Year of publication	3.6 Volume	3.7 Pages	3.8 Language	3.9 City	3.10 Country	3.11 Contact info	3.12 Contact with the author	3.13 Response
				full text; abstract;								(email or postal adress)	necessary? Y/N	None : N; Yes, no data : YND;
				other : specify										Yes, additionnal data : YAD

## Sheet: 4. Study characteristics
	ID	4.1 Funding	4.2 Ethical approved	4.3 Informed consent	4.4 Experimental intervention	4.5 Intervention control	4.6 Additionnal treatments	4.7 Study's primary outcome	4.8 Study's secondary outcome(s)	4.9 Study duration	4.10 Follow-up duration	4.11 Patient flow						4.12 Authors' conclusions
		Government: G; Industry: I; Hospital: H;	Y/N	Y/N	Specify	Specify	Specify…			Beginning and ending	(days)	(n)
		None: N; Other: O, specify					Balanced within tx arms? (B)			dates		Screened	Eligible	Excluded	Included	Lost to follow-up	Exclusion from analysis

## Sheet: 5. Patients
	ID	5.1 Age	5.2 Sexe		5.3 BMI	5.4 Race
			(n, %)			(n, %)
			6.2.1. F	6.2.2. M		6.4.1 Caucasian	6.4.2 Black	6.4.3 Asian	6.4.4 Hispanic, latino	6.4.5 Others

## Sheet: 6. Intervention
	ID	6.1 Type of surgery	6.2 Compared pressures	6.3 Intra-operative positionning	6.4 Emergency vs electiv surgery?
		Specify	Specify	Trendelenburg : T; Fowler : F;	Emergency surgery : EM
				Other : Specify	Elective surgery : EL

## Sheet: 7. Outcomes
	ID	7.1 Complications ... 7.1 Complications ... 7.1 Complications																																					7.2 Blood loss (mL)				7.3 Post-operative pain				7.4 Lenght of surgery (minutes)
		7.1.1 Hemorrhage				7.1.2 Organ traumatism				7.1.3 Open surgery conversion				7.1.4 Anesthetic complications				7.1.5 Re-intervention				7.1.6 Re-admission				7.1.7 Mortality				7.1.8 Others					7.1.9 Total				Overall	< 12 mm Hg	≥ 12 mm Hg	≥ 15 mm Hg	Scale used (specify)	< 12 mm Hg	≥ 12 mm Hg	≥ 15 mm Hg	Overall	< 12 mm Hg	≥ 12 mm Hg
		Overall	< 12 mm Hg	≥ 12 mm Hg	≥ 15 mm Hg	Overall	< 12 mm Hg	≥ 12 mm Hg	≥ 15 mm Hg	Overall	< 12 mm Hg	≥ 12 mm Hg	≥ 15 mm Hg	Overall	< 12 mm Hg	≥ 12 mm Hg	≥ 15 mm Hg	Overall	< 12 mm Hg	≥ 12 mm Hg	≥ 15 mm Hg	Overall	< 12 mm Hg	≥ 12 mm Hg	≥ 15 mm Hg	Overall	< 12 mm Hg	≥ 12 mm Hg	≥ 15 mm Hg	Specify	Overall	< 12 mm Hg	≥ 12 mm Hg	≥ 15 mm Hg	Overall	< 12 mm Hg	≥ 12 mm Hg	≥ 15 mm Hg
[truncated: 6 more columns]

## Sheet: 8. Risk of biais
	ID	8.1 Selection biais				8.2 Performance biais		8.3 Detection biais		8.4 Attrition biais		8.5 Reporting bias		8.6 Others		OVERALL
		8.1.1 Random sequence generation		8.1.2 Allocation concealment		Blinding of participants and personnel		Blinding of outcome assessment		Incomplete outcome data		Selective reporting		Other sources of biais
		Y / N / Unclear	Support for jugement	Y / N / Unclear	Support for jugement	Y / N / Unclear	Support for jugement	Y / N / Unclear	Support for jugement	Y / N / Unclear	Support for jugement	Y / N / Unclear	Support for jugement	Y / N / Unclear	Support for jugement	Y / N
